# Supplementary material for: Dietary Exposure to Essential and Toxic Trace Elements in the Portuguese Population: A Total Diet Study Approach
Source: Foods. 2026 Mar 3;15(5):838. doi: 10.3390/foods15050838 (PMC12984638; doi:10.3390/foods15050838)
Supplement: Supplementary file 1 [file foods-15-00838-s001.zip]

Archive with 1 entries (1 files):
- foods-4080400-supplementary.pdf
